# Supplementary material for: Reported circulation of Zika and re-circulation of Chikungunya in Dengue-endemic Dhaka, Bangladesh in 2024
Source: PLoS One. 2026 Feb 12;21(2):e0340119. doi: 10.1371/journal.pone.0340119 (PMC12900302; doi:10.1371/journal.pone.0340119)
Supplement: S1 Table — (XLSX) [file pone.0340119.s001.xlsx]

## Sheet: Table_S1
	Table S1A. primer sequences used for CHIKV partial genome amplification in this study
	primer name	sequnece (5' - 3')
	20F_i01	CTATACAGCATGAGACAAAACCGTCATCCCGTCTC
	20F_i02	AGAGTCTAGCTAGCACAAAACCGTCATCCCGTCTC
	20F_i03	TGCGACACATGTGAACAAAACCGTCATCCCGTCTC
	20F_i04	GACTATGCAGTGCAACAAAACCGTCATCCCGTCTC
	20R_i09	CGAGACGATACTCTTGACTATGTGGTCCTTCGGAGG
	20R_i10	TAGATGCTCGCGAGTGACTATGTGGTCCTTCGGAGG
	20R_i11	GCTACGCTGAGTAGTGACTATGTGGTCCTTCGGAGG
	20R_i12	TCTCAGCGCAGTGATGACTATGTGGTCCTTCGGAGG
	Table S1B. primer sequences used for ZIKV whole genome amplification in this study
	primer name	sequnece (5' - 3')
	ZIK-F-CCA	TCAGACTGCGACAGTTCGAGT
	ZIK-R-CCA	CCAGCCTCTGTCCACTAACGT
	ZIKV-F-CCB	GATCCTACTGCTATGAGGCATC
	ZIK-R-9	GTGAGAACCAGGACATTCCTCC
	ZIK-F-2.2	AACTCAYTGGGCAAGGGCATCC
	ZIK-R-16	GCTAAAGACTTGGGTATGATCAG
	ZIKV-F-CCD	GACACATGGAGGCTGAAGAGG
	ZIK-R-10	CTGCTCTCCACGCCACAAGC
	ZIK-F-3	CTGGCTGCTCTGACACCACTG
	ZIK-R-20.2	CCATCCTTTGTCTTAAATRTTCCG
	ZIKV-F-CCF.2	ATGTCAAGCAGGATCTGGTGTC
	ZIK-R-11	TCTGGAACTCTGTCTCAAAAGTC
	ZIK-F-4	CGGGTCATACAGCTCAGCAGA
	ZIK-R-14	CCATTCCAAAGCCCATCTTCC
	ZIK-F-CCH	ACAACCTCGCTGTGCTCATGC
	ZIK-R-CCH	GTAGATTAGAGAAGCTCCAGCC
	ZIK-F-5	GGAAGGCTCTCCGAACAAGTAC
	ZIK-R-15	CAATGCGGTTACCAATGATCTTC
	ZIK-F-7	ATGTGAATCTCGGCTCTGGCACG
	ZIKV-R-CCJ	CAGCAGCCACAAGTCTTGCATC
	ZIK-F-17	CTCTARTCACCAACCAAATGGAG
	ZIKV-R-CCK.2	GGTCTTTCCCAGCGTCAATATG
