# Supplementary material for: Reported circulation of Zika and re-circulation of Chikungunya in Dengue-endemic Dhaka, Bangladesh in 2024
Source: PLoS One. 2026 Feb 12;21(2):e0340119. doi: 10.1371/journal.pone.0340119 (PMC12900302; doi:10.1371/journal.pone.0340119)
Supplement: S2 Table — (XLSX) [file pone.0340119.s002.xlsx]

## Sheet: Table_S2A
	Table S2A. Clinical records of DENV-positive cases
	Age	Sex	Ct value	Serotype	co-infection
	30Y	F	25.14	4
	46Y	M	33.32	2
	54Y	F	33.2	4
	47Y	M	29.62	2
	44Y	F	34.41	4
	41Y	F	35.52	2
	26Y	F	35.84	2
	50Y	M	34.03	2
	18Y	M	24.41	NA
	17Y	F	28.54	3
	20Y	M	25.97	4
	30Y	M	27.73	ND
	6Y	M	37	ND
	60Y	M	30.14	4
	48Y	F	28.74	4
	20Y	F	27.2	4
	36Y	M	34.51	2
	3Y	NA	30.52	2
	35Y	F	28.96	3
	31Y	M	22.57	4
	47Y	M	28.17	4
	15Y	M	32.03	3
	23Y	M	30.45	4
	36Y	F	33.27	2
	42Y	M	36.31	2
	33Y	M	26.96	2
	42Y	F	28.32	3
	21Y	M	33.83	2
	8Y	F	35.53	2
	71Y	F	28.34	3
	33Y	M	30.53	2
	58Y	F	18.23	3
	40Y	M	18.31	3
	39Y	M	30.81	2
	40Y	F	29.43	4
	49Y	M	22.43	1
	24Y	F	32.85	4
	42Y	M	30.01	2
	37Y	F	35.2	2	CHIKV positive
	27Y	F	33.47	4
	34Y	M	26.87	2
	50Y	M	33.24	4
	42Y	M	26	3
	51Y	M	27.91	4
	22Y	F	30.92	3	CHIKV positive
	26Y	M	33.95	4
	40Y	M	31.3	NA
	49Y	F	27.4	2
	39Y	M	28.6	2
	29Y	M	15.03	3
	16Y	F	34.17	4
	18Y	M	35.13	2
	21Y	M	35.77	2
	44Y	F	25.78	2
	35Y	F	23.9	4
	24Y	F	18.16	3
	45Y	M	18.22	4
	36Y	F	33.31	2
	42Y	M	25.87	4
	20Y	M	12.04	3
	36Y	M	32.84	2
	51Y	F	22.98	3
	31Y	F	31.81	2
	44Y	F	36.26	2
	59Y	F	33.53	3
	47Y	M	32.44	2
	67Y	M	26.45	2
	29Y	F	23.07	3
	20Y	M	33.73	3
	40Y	F	35.92	2
	48Y	M	31.48	1
	45Y	F	26.84	3	CHIKV positive
	20Y	F	34.82	3	CHIKV positive
	18Y	M	33.43	2
	48Y	F	30.98	2
	23Y	M	31.1	2
	11Y	M	33.53	2
	38Y	F	35.48	1
	57Y	F	20.71	3
	82Y	M	29.1	2
	19Y	F	26.74	2
	18Y	M	25.54	2
	17Y	F	33.55	2
	26Y	M	17.36	3
	46Y	F	14.41	1
	NA: not applicable
	ND: not detected

## Sheet: Table_S2B
	Table S2B. Clinical records of CHIKV-positive cases
	Age	Sex	Ct value	co-infection
	60Y	M	20.82
	27Y	F	35.06
	54Y	M	34.9
	66Y	M	30
	58Y	F	18.45
	77Y	M	16.23
	67Y	F	11.99
	76Y	F	16.65
	24Y	M	18.57
	58Y	F	20.49
	40Y	F	15.84
	67Y	M	19.83
	29Y	F	20.6
	47Y	M	19.46
	22Y	F	26.06
	36Y	M	22.89
	40Y	M	28.74
	26Y	F	24.27
	70Y	F	21.28
	29Y	F	28.7
	9Y	F	21.89
	42Y	M	30.2
	33Y	F	36.4
	34Y	F	39.6
	59Y	F	12.13
	59Y	F	14.61
	33Y	M	19.9
	45Y	F	37.8
	76Y	M	38.9
	36Y	M	30.14
	44Y	F	23
	54Y	M	31.87
	47Y	F	21.62	ZIKV positive
	48Y	M	13.61
	65Y	M	20.56
	49Y	F	33.93
	72Y	M	25.3
	55Y	M	15.46
	44Y	M	14.69
	41Y	F	15.24
	25Y	M	30.78
	47Y	M	19.55
	44Y	F	31.06
	72Y	F	31.22
	60Y	M	34.39
	27Y	F	28.97
	34Y	F	34.99
	41Y	M	30.32
	61Y	F	15.47
	44Y	M	26.39
	37Y	F	21.27
	45Y	F	17.33
	21Y	M	34.28
	31Y	F	15.17
	58Y	M	12.97
	63Y	F	26.19
	26Y	F	16.18
	22Y	M	34.52
	42Y	M	22.85
	40Y	M	18.84
	27Y	F	23.99
	75Y	M	16.34
	37Y	F	29.01	DENV positive
	48Y	M	18.13
	39Y	F	28.52
	41Y	F	22.01
	39Y	M	17.03
	31Y	F	30.22
	60Y	M	22.74
	25	F	21.13	ZIKA positive
	22Y	F	22.22	DENV positive
	73Y	M	17.41
	41Y	M	37.2
	53Y	F	35.02
	73Y	M	10.95
	3Y	F	20.62
	35Y	F	28.14
	44Y	M	16.09
	56Y	M	16.83
	72Y	M	20.48
	71Y	M	18.69
	59Y	M	33.82
	36Y	M	29.42
	25	M	32.69
	74Y	M	14.49
	44Y	F	15.18
	37Y	M	15.3
	5Y	NA	13.01
	52Y	F	15.18
	57Y	F	16.79
	29	F	18.31
	34Y	F	30.09
	79Y	M	12.88
	64Y	F	21.47
	59Y	M	31.27
	33Y	M	14.97
	45Y	M	31.64
	28Y	F	15.46
	36Y	F	29.55
	38Y	M	15.52
	58Y	M	32.44
	54Y	F	15.69
	24Y	F	22.43
	69Y	F	12.65
	39Y	M	16.28
	72Y	M	12.55
	69Y	M	21.69
	48Y	F	32.82
	71Y	M	14.52
	8Y	M	15.58
	47Y	F	28.66
	41Y	F	17.14
	56Y	M	15.97
	22Y	F	29.16
	33Y	F	23.55
	67Y	M	12.9
	24Y	M	23.69
	22Y	M	23.3
	35Y	M	24.88
	29Y	F	18.53
	42Y	F	26.71
	51Y	F	15.01
	68Y	M	21.49
	69Y	M	14.74
	62Y	M	17.84
	61Y	F	13.64
	67Y	F	18.31
	30Y	F	15.71
	55Y	F	27.41
	66Y	M	10.46
	6Y	M	28.58
	30Y	M	13.9
	59Y	F	16.15
	4Y	F	27.91
	46	F	16.36
	40Y	M	23.44
	27Y	M	15.96
	60Y	M	14.04
	44Y	F	19.51
	53Y	M	27.46
	26Y	F	14.52
	77Y	F	27.68
	26Y	F	14.06
	32Y	F	18.59
	43Y	M	14.36
	59Y	M	14.4
	72Y	M	13.71
	44Y	F	16.94
	34Y	M	34.47
	42Y	F	30.75
	25Y	F	29.72
	13Y	M	18.13
	39Y	F	9.53
	28Y	F	15.23
	61Y	F	23.71
	50Y	M	23.85
	30Y	M	21.06
	62Y	M	14.62
	45Y	F	25.88	DENV positive
	20Y	F	29.37	DENV positive
	59Y	M	14.28
	30Y	M	32.49
	9Y	F	29.01
	53Y	F	15.38
	34Y	M	13.22
	24Y	F	29.42
	15Y	M	16.54
	26Y	M	23.02
	60Y	M	15.34
	55Y	F	11.79
	63Y	F	13.29
	52Y	M	14.31
	46Y	F	21.73
	29Y	M	20.07
	53Y	F	13.98
	7Y	F	24.75
	63Y	F	34.98
	49Y	M	24.55
	72Y	F	14.75
	79Y	M	35.02
	36Y	M	30.41
	13Y	M	13.06
	43Y	F	14.85
	40Y	F	30.53
	59Y	F	14.25
	59Y	F	14.12
	52Y	M	25.5
	2Y	F	13.71
	NA: not applicable
	ND: not detected

## Sheet: Table_S2C
	Table S2C. Clinical records of ZIKV-positive cases
	Age	Sex	Ct value	co-infection
	23Y	F	35.66
	33Y	F	37.4
	43Y	F	30.42
	24Y	F	32.97
	47Y	F	33.78	CHIKV positive
	46Y	F	32.91
	22Y	M	34.68
	31Y	M	29.75
	53Y	F	32.65
	22Y	M	35.63
	33Y	F	32.19
	25Y	F	29.15	CHIKV positive
	30Y	F	34.41
	22Y	M	35.09
	52Y	M	28.42
	29Y	F	32.8
	52Y	F	32.31
	36Y	M	32.94
	82Y	M	25.09
	70Y	M	35.65
	43Y	F	31.61
	26Y	F	34.88
	42Y	F	35.97
	53Y	M	34.28
	60Y	M	35.71
	55Y	M	30.15
	41Y	F	34.43
	55Y	F	34.96
	33Y	F	35.54
	25Y	F	35.52
	68Y	F	34.9
	50Y	F	33.58
	42Y	M	33.82
	NA: not applicable
	ND: not detected
