# Supplementary material for: Reported circulation of Zika and re-circulation of Chikungunya in Dengue-endemic Dhaka, Bangladesh in 2024
Source: PLoS One. 2026 Feb 12;21(2):e0340119. doi: 10.1371/journal.pone.0340119 (PMC12900302; doi:10.1371/journal.pone.0340119)
Supplement: S3 Table — (XLSX) [file pone.0340119.s003.xlsx]

## Sheet: Table_S3
	Table S3. reads statistics for ZIKV genomes
	sample ID	genbank ID	# of debarcoded raw reads	# of aligned and trimmed reads	mean depth	minimum depth	mean QV of the aligned reads
	CD-193	PV549934	50229	40098	3653.68	715	17.4
	CD-266	PV549935	338094	150297	8705.09	2091	17.2
