# Supplementary material for: Reported circulation of Zika and re-circulation of Chikungunya in Dengue-endemic Dhaka, Bangladesh in 2024
Source: PLoS One. 2026 Feb 12;21(2):e0340119. doi: 10.1371/journal.pone.0340119 (PMC12900302; doi:10.1371/journal.pone.0340119)
Supplement: S4 Table — (XLSX) [file pone.0340119.s004.xlsx]

## Sheet: Table_S4A
	Table S4A. genome information used for CHIKV phylogenetic analysis in this study
	genbank ID	year of collection	country of isolation
	HM045811	1953	Tanzania
	HM045823	1962	Angola
	HM045803	1963	India
	HM045786	1964	Nigeria
	HM045807	1965	Nigeria
	HM045816	1966	Senegal
	HM045808	1978	Thailand
	HM045815	1979	Senegal
	KY038947	1983	Central_African_Republic
	HM045800	1985	Philippines
	KX262988	1988	Thailand
	KY575574	1995	USA
	KX262987	1996	Thailand
	FR717336	2005	La_Reunion
	EU564335	2006	India
	EF027134	2006	India
	KY575568	2006	USA
	KX262993	2007	Italy
	FJ445427	2007	Sri_Lanka
	FJ807898	2008	Bangladesh
	GU199353	2008	China
	FJ445432	2008	Singapore
	JX088705	2010	China
	KF590566	2010	Myanmar
	KU365371	2011	Bangladesh
	KU365370	2011	Bangladesh
	LC259085	2012	Indonesia
	KT308160	2012	Philippines
	LC259086	2013	Indonesia
	KX009171	2013	Thailand
	KP164569	2014	Brazil
	KX619423	2014	India
	KY703908	2014	Nicaragua
	KR046233	2014	Trinidad_and_Tobago
	LC259090	2015	Colombia
	MF499120	2016	Hong_Kong
	KY751908	2016	India
	MF774616	2016	Pakistan
	LC364266	2017	Bangladesh
	LC364267	2017	Bangladesh
	LC364268	2017	Bangladesh
	LC364269	2017	Bangladesh
	LC580236	2017	Bangladesh
	LC580240	2017	Bangladesh
	LC580250	2017	Bangladesh
	PP896920	2018	India
	PP896919	2018	India
	LC580256	2019	Thailand
	LC580258	2019	Thailand
	LC580262	2019	Thailand
	OQ605436	2020	India
	OQ605442	2020	India
	OQ605439	2020	India
	OQ605451	2020	India
	OQ605448	2020	India
	OQ605441	2020	India
	OQ605437	2020	India
	OR470610	2021	India
	ON887079	2022	India
	ON887081	2022	India
	ON887080	2022	India
	ON838557	2022	India
	OR715104	2023	India
	PV221554	2024	Bangladesh
	PV221555	2024	Bangladesh
	PV221556	2024	Bangladesh
	PV221557	2024	Bangladesh
	PV221558	2024	Bangladesh
	PV221559	2024	Bangladesh
	PV221560	2024	Bangladesh
	PV221561	2024	Bangladesh
	PP896905	2024	India
	PP896899	2024	India
	PP896900	2024	India
	PP896906	2024	India
	PP896907	2024	India
	PP896910	2024	India

## Sheet: Table_S4B
	Table S4B. genome information used for ZIKV phylogenetic analysis in this study
	genbank ID	year of collection	country of isolation
	LC002520	1947	Uganda
	KF383115	1968	Central African Republic
	KF383116	1968	Senegal
	KF268948	1976	Central African Republic
	KF383118	2001	Senegal
	KF383119	2001	Senegal
	EU545988	2007	Micronesia
	JN860885	2010	Cambodia
	KU681082	2012	Philippines
	KX447510	2013	French Polynesia
	KX447512	2013	French Polynesia
	KJ776791	2013	French Polynesia
	KF993678	2013	Thailand
	KX447515	2014	French Polynesia
	KX447517	2014	French Polynesia
	KU681081	2014	Thailand
	KU321639	2015	Brazil
	KX280026	2015	Brazil
	KU940224	2015	Brazil
	KU365778	2015	Brazil
	KU527068	2015	Brazil
	KU820897	2015	Colombia
	KU501217	2015	Guatemala
	KX156774	2015	Panama
	KU501215	2015	Puerto Rico
	KU866423	2016	American Samoa
	KU853013	2016	Dominican Rep.
	LC191864	2016	Fiji
	KU820899	2016	Fiji, Samoa
	KX446951	2016	Mexico
	KY241711	2016	Singapore
	KY241758	2016	Singapore
	KY241699	2016	Singapore
	KY241703	2016	Singapore
	KY241701	2016	Singapore
	KX827309	2016	Singapore
	KY241720	2016	Singapore
	KY241788	2016	Singapore
	PP626408	2016	Thailand
	MG548660	2016	Thailand
	MG548661	2016	Thailand
	MT377492	2016	Thailand
	KY272987	2016	Thailand
	KX806557	2016	Tonga
	KU761564	2016	Venezuela
	KU922923	2016	Venezuela
	LC219720	2016	Vietnam
	LC369584	2017	Japan
	MF996804	2017	Thailand
	MK238037	2018	India
	MZ008356	2019	Cambodia
	PQ129494	2023	Bangladesh
	PQ129495	2023	Bangladesh
	PQ203661	2023	Bangladesh
	PV549934	2024	Bangladesh
	PV549935	2024	Bangladesh
